# Supplementary material for: A Systematic Review and Meta-Analysis of Strength Recovery Measured by Isokinetic Dynamometer Technology after Anterior Cruciate Ligament Reconstruction Using Quadriceps Tendon Autografts vs. Hamstring Tendon Autografts or Patellar Tendon Autografts
Source: Int J Environ Res Public Health. 2022 Jun 1;19(11):6764. doi: 10.3390/ijerph19116764 (PMC9180841; doi:10.3390/ijerph19116764)
Supplement: Supplementary file 1 [file ijerph-19-06764-s001.zip]

Archive with 1 entries (1 files):
- ijerph-1692185-supplementary.pdf
